# Supplementary material for: Artificial shaking signals in honey bee colonies elicit natural responses
Source: Sci Rep. 2020 Feb 28;10:3746. doi: 10.1038/s41598-020-60421-8 (PMC7048926; doi:10.1038/s41598-020-60421-8)
Supplement: Supplementary file 1 — Supplementary Information 1. [file 41598_2020_60421_MOESM1_ESM.zip]

Archive with 8 entries (8 files):
- Bee_Shaker_v4_clean/Bee_Shaker_v4.DRL
- Bee_Shaker_v4_clean/Bee_Shaker_v4.GBL
- Bee_Shaker_v4_clean/Bee_Shaker_v4.GBO
- Bee_Shaker_v4_clean/Bee_Shaker_v4.GBS
- Bee_Shaker_v4_clean/Bee_Shaker_v4.GTL
- Bee_Shaker_v4_clean/Bee_Shaker_v4.GTO
- Bee_Shaker_v4_clean/Bee_Shaker_v4.GTS
- Bee_Shaker_v4_clean/Bee_Shaker_v4.TXT
