# Supplementary material for: Artificial shaking signals in honey bee colonies elicit natural responses
Source: Sci Rep. 2020 Feb 28;10:3746. doi: 10.1038/s41598-020-60421-8 (PMC7048926; doi:10.1038/s41598-020-60421-8)
Supplement: Supplementary file 1 — Supplementary Information 1. [file 41598_2020_60421_MOESM1_ESM.zip › Bee_Shaker_v4_clean/Bee_Shaker_v4.GBL]

%FSLAX25Y25*%
%MOIN*%
G70*
G01*
G75*
G04 Layer_Physical_Order=2*
G04 Layer_Color=16711680*
%ADD10R,0.03500X0.03500*%
%ADD11R,0.03500X0.03500*%
%ADD12R,0.05118X0.03937*%
%ADD13C,0.02000*%
%ADD14C,0.01000*%
G04:AMPARAMS|DCode=15|XSize=65mil|YSize=65mil|CornerRadius=8.13mil|HoleSize=0mil|Usage=FLASHONLY|Rotation=0.000|XOffset=0mil|YOffset=0mil|HoleType=Round|Shape=RoundedRectangle|*
%AMROUNDEDRECTD15*
21,1,0.06500,0.04875,0,0,0.0*
21,1,0.04875,0.06500,0,0,0.0*
1,1,0.01625,0.02438,-0.02438*
1,1,0.01625,-0.02438,-0.02438*
1,1,0.01625,-0.02438,0.02438*
1,1,0.01625,0.02438,0.02438*
%
%ADD15ROUNDEDRECTD15*%
G04:AMPARAMS|DCode=16|XSize=65mil|YSize=65mil|CornerRadius=8.13mil|HoleSize=0mil|Usage=FLASHONLY|Rotation=90.000|XOffset=0mil|YOffset=0mil|HoleType=Round|Shape=RoundedRectangle|*
%AMROUNDEDRECTD16*
21,1,0.06500,0.04875,0,0,90.0*
21,1,0.04875,0.06500,0,0,90.0*
1,1,0.01625,0.02438,0.02438*
1,1,0.01625,0.02438,-0.02438*
1,1,0.01625,-0.02438,-0.02438*
1,1,0.01625,-0.02438,0.02438*
%
%ADD16ROUNDEDRECTD16*%
%ADD17C,0.06500*%
%ADD18C,0.05906*%
%ADD19C,0.05000*%
%ADD20C,0.15748*%
%ADD21R,0.02756X0.01969*%
%ADD22O,0.08661X0.02362*%
G36*
X74529Y91891D02*
X74528Y23622D01*
X74699Y22764D01*
X75186Y22036D01*
X75913Y21550D01*
X76772Y21379D01*
X82677D01*
X82810Y21405D01*
X84551Y21234D01*
X86354Y20687D01*
X88015Y19799D01*
X89470Y18604D01*
X90665Y17149D01*
X91553Y15488D01*
X92100Y13685D01*
X92284Y11811D01*
X92100Y9937D01*
X91553Y8134D01*
X90665Y6474D01*
X89470Y5018D01*
X88015Y3823D01*
X86354Y2935D01*
X84551Y2388D01*
X82810Y2217D01*
X82677Y2243D01*
X19960D01*
Y35433D01*
X19789Y36292D01*
X19303Y37019D01*
X18575Y37505D01*
X17717Y37676D01*
X11811D01*
X11679Y37650D01*
X9937Y37821D01*
X8134Y38368D01*
X6474Y39256D01*
X5018Y40451D01*
X3823Y41907D01*
X2935Y43567D01*
X2388Y45370D01*
X2204Y47244D01*
X2388Y49118D01*
X2935Y50921D01*
X3823Y52582D01*
X5018Y54037D01*
X6474Y55232D01*
X8134Y56120D01*
X9937Y56667D01*
X11679Y56838D01*
X11811Y56812D01*
Y56812D01*
X11811Y56812D01*
X17716D01*
X17717Y56812D01*
X18575Y56983D01*
X19303Y57469D01*
X19789Y58197D01*
X19960Y59055D01*
Y92245D01*
X32381D01*
X32572Y91783D01*
X31620Y90831D01*
X31102Y90934D01*
X24803D01*
X24069Y90788D01*
X23447Y90372D01*
X23031Y89750D01*
X22885Y89016D01*
X23031Y88282D01*
X23447Y87660D01*
X24069Y87244D01*
X24803Y87098D01*
X31102D01*
X31836Y87244D01*
X32459Y87660D01*
X32874Y88282D01*
X32959Y88709D01*
X34759Y90509D01*
X41906D01*
X42141Y90068D01*
X41929Y89750D01*
X41783Y89016D01*
X41929Y88282D01*
X42345Y87660D01*
X42967Y87244D01*
X43701Y87098D01*
X50000D01*
X50734Y87244D01*
X51356Y87660D01*
X51445Y87792D01*
X55272D01*
Y84531D01*
X55369Y84046D01*
X54928Y83810D01*
X53857Y84881D01*
X53460Y85146D01*
X52992Y85239D01*
X51445D01*
X51356Y85372D01*
X50734Y85788D01*
X50000Y85934D01*
X43701D01*
X42967Y85788D01*
X42345Y85372D01*
X41929Y84750D01*
X41783Y84016D01*
X41929Y83282D01*
X42345Y82660D01*
X42967Y82244D01*
X43701Y82098D01*
X50000D01*
X50734Y82244D01*
X51356Y82660D01*
X51445Y82792D01*
X52485D01*
X56025Y79252D01*
X55802Y78961D01*
X55404Y78000D01*
X55268Y76968D01*
X55404Y75937D01*
X55802Y74976D01*
X56435Y74151D01*
X57260Y73518D01*
X58099Y73171D01*
X58002Y72680D01*
X51900D01*
X51665Y73121D01*
X51772Y73282D01*
X51918Y74016D01*
X51772Y74750D01*
X51356Y75372D01*
X50734Y75788D01*
X50000Y75934D01*
X43701D01*
X42967Y75788D01*
X42345Y75372D01*
X41929Y74750D01*
X41783Y74016D01*
X41929Y73282D01*
X42036Y73121D01*
X41800Y72680D01*
X35349D01*
X33149Y74881D01*
X32752Y75146D01*
X32588Y75179D01*
X32459Y75372D01*
X31836Y75788D01*
X31102Y75934D01*
X24803D01*
X24069Y75788D01*
X23447Y75372D01*
X23031Y74750D01*
X22885Y74016D01*
X23031Y73282D01*
X23447Y72660D01*
X24069Y72244D01*
X24803Y72098D01*
X31102D01*
X31836Y72244D01*
X32129Y72440D01*
X33977Y70592D01*
X33977Y70591D01*
X33977D01*
X33977Y70591D01*
X33977D01*
X33977Y70591D01*
Y70591D01*
Y70591D01*
D01*
D01*
X33977D01*
Y70591D01*
X34374Y70326D01*
X34843Y70233D01*
X41721D01*
X41957Y69792D01*
X41929Y69750D01*
X41783Y69016D01*
X41929Y68282D01*
X42345Y67660D01*
X42967Y67244D01*
X43701Y67098D01*
X50000D01*
X50734Y67244D01*
X51356Y67660D01*
X51445Y67792D01*
X53849D01*
Y65314D01*
X58749D01*
Y70214D01*
D01*
Y70214D01*
X58769Y70233D01*
X59361D01*
Y70214D01*
X59361D01*
Y65314D01*
X64261D01*
Y65314D01*
X64368D01*
X64721Y64960D01*
Y64214D01*
X64261D01*
Y64214D01*
X59361D01*
Y59314D01*
X60981D01*
Y54724D01*
X60981Y54724D01*
X60981D01*
X61074Y54256D01*
X61340Y53859D01*
X65115Y50084D01*
Y30713D01*
X64725Y30551D01*
X64056Y30038D01*
X63543Y29370D01*
X63221Y28591D01*
X63111Y27756D01*
X63221Y26921D01*
X63543Y26142D01*
X64056Y25474D01*
X64725Y24961D01*
X65503Y24638D01*
X66339Y24528D01*
X67174Y24638D01*
X67952Y24961D01*
X68621Y25474D01*
X69134Y26142D01*
X69456Y26921D01*
X69566Y27756D01*
X69456Y28591D01*
X69134Y29370D01*
X68621Y30038D01*
X67952Y30551D01*
X67562Y30713D01*
Y50591D01*
X67469Y51059D01*
X67404Y51156D01*
X67452Y51271D01*
X67656Y51599D01*
X67701Y51593D01*
Y54748D01*
X64458D01*
X64092Y54567D01*
X63428Y55231D01*
Y59314D01*
X64261D01*
Y63073D01*
X64759Y63122D01*
X64838Y62720D01*
X65173Y62220D01*
X65673Y61886D01*
X66263Y61768D01*
X71138D01*
X71728Y61886D01*
X72229Y62220D01*
X72563Y62720D01*
X72680Y63310D01*
Y68186D01*
X72563Y68776D01*
X72229Y69276D01*
X71728Y69610D01*
X71138Y69728D01*
X66263D01*
X65673Y69610D01*
X65173Y69276D01*
X64838Y68776D01*
X64759Y68374D01*
X64261Y68423D01*
Y69460D01*
X65393Y70591D01*
X68009Y73208D01*
X68221Y73120D01*
X69252Y72984D01*
X70283Y73120D01*
X71244Y73518D01*
X72069Y74151D01*
X72702Y74976D01*
X73100Y75937D01*
X73236Y76968D01*
X73100Y78000D01*
X72702Y78961D01*
X72069Y79786D01*
X71244Y80419D01*
X70283Y80817D01*
X69252Y80953D01*
X68221Y80817D01*
X67260Y80419D01*
X66435Y79786D01*
X65802Y78961D01*
X65404Y78000D01*
X65268Y76968D01*
X65404Y75937D01*
X65802Y74976D01*
X66025Y74685D01*
X64021Y72680D01*
X60502D01*
X60405Y73171D01*
X61244Y73518D01*
X62069Y74151D01*
X62702Y74976D01*
X63100Y75937D01*
X63236Y76968D01*
X63100Y78000D01*
X62702Y78961D01*
X62069Y79786D01*
X61244Y80419D01*
X60283Y80817D01*
X59252Y80953D01*
X58221Y80817D01*
X58009Y80729D01*
X56094Y82644D01*
X56330Y83085D01*
X56814Y82989D01*
X61690D01*
X62280Y83106D01*
X62780Y83441D01*
X63114Y83941D01*
X63232Y84531D01*
Y89406D01*
X63114Y89996D01*
X63066Y90068D01*
X63302Y90509D01*
X64769D01*
X66025Y89252D01*
X65802Y88960D01*
X65404Y88000D01*
X65268Y86968D01*
X65404Y85937D01*
X65802Y84977D01*
X66435Y84151D01*
X67260Y83518D01*
X68221Y83120D01*
X69252Y82984D01*
X70283Y83120D01*
X71244Y83518D01*
X72069Y84151D01*
X72702Y84977D01*
X73100Y85937D01*
X73236Y86968D01*
X73100Y88000D01*
X72702Y88960D01*
X72069Y89786D01*
X71244Y90419D01*
X70283Y90817D01*
X69252Y90953D01*
X68221Y90817D01*
X68009Y90729D01*
X66955Y91783D01*
X67146Y92245D01*
X74175D01*
X74529Y91891D01*
D02*
G37*
%LPC*%
G36*
X53165Y27772D02*
X51787D01*
Y26787D01*
X53165D01*
Y27772D01*
D02*
G37*
G36*
X58749Y64214D02*
X53849D01*
Y59314D01*
X55076D01*
Y55709D01*
X55076Y55709D01*
X55076D01*
X55169Y55240D01*
X55434Y54843D01*
X57599Y52678D01*
X57599D01*
X57599Y52678D01*
X61769Y48509D01*
Y35546D01*
X58351Y32129D01*
X52865D01*
Y32590D01*
X48709D01*
Y29221D01*
X52865D01*
Y29682D01*
X58858D01*
X59326Y29775D01*
X59723Y30040D01*
X59723Y30040D01*
X59723Y30040D01*
X63857Y34174D01*
X64122Y34571D01*
X64216Y35039D01*
X64216Y35039D01*
X64216Y35039D01*
Y35039D01*
Y49016D01*
X64122Y49484D01*
X63857Y49881D01*
X59330Y54409D01*
X57523Y56216D01*
Y59314D01*
X58749D01*
Y64214D01*
D02*
G37*
G36*
X53165Y24787D02*
X51787D01*
Y23803D01*
X53165D01*
Y24787D01*
D02*
G37*
G36*
X49787Y27772D02*
X48409D01*
Y26787D01*
X49787D01*
Y27772D01*
D02*
G37*
G36*
X31102Y60934D02*
X24803D01*
X24069Y60788D01*
X23447Y60372D01*
X23031Y59750D01*
X22885Y59016D01*
X23031Y58282D01*
X23447Y57660D01*
X24069Y57244D01*
X24803Y57098D01*
X26219D01*
Y47441D01*
X26351Y46778D01*
X26727Y46215D01*
X26727Y46215D01*
X26727Y46215D01*
X27768Y45174D01*
X27678Y44488D01*
X27788Y43653D01*
X28110Y42874D01*
X28623Y42206D01*
X29292Y41693D01*
X30070Y41371D01*
X30906Y41261D01*
X31741Y41371D01*
X32519Y41693D01*
X33188Y42206D01*
X33701Y42874D01*
X34023Y43653D01*
X34133Y44488D01*
X34023Y45324D01*
X33701Y46102D01*
X33188Y46770D01*
X32519Y47283D01*
X31741Y47606D01*
X30906Y47716D01*
X30220Y47625D01*
X29686Y48159D01*
Y48928D01*
X30180D01*
Y48928D01*
X35080D01*
Y53828D01*
X31910D01*
X29686Y56052D01*
Y57098D01*
X31102D01*
X31836Y57244D01*
X32459Y57660D01*
X32874Y58282D01*
X33020Y59016D01*
X32874Y59750D01*
X32459Y60372D01*
X31836Y60788D01*
X31102Y60934D01*
D02*
G37*
G36*
X42110Y44276D02*
X39736D01*
X40053Y43510D01*
X40614Y42779D01*
X41345Y42218D01*
X42110Y41901D01*
Y44276D01*
D02*
G37*
G36*
X37205Y41480D02*
X36251Y41354D01*
X35363Y40986D01*
X34600Y40400D01*
X34014Y39637D01*
X33646Y38749D01*
X33520Y37795D01*
X33646Y36842D01*
X34014Y35953D01*
X34600Y35190D01*
X35363Y34605D01*
X36251Y34236D01*
X37205Y34111D01*
X38158Y34236D01*
X39047Y34605D01*
X39810Y35190D01*
X40395Y35953D01*
X40764Y36842D01*
X40889Y37795D01*
X40764Y38749D01*
X40395Y39637D01*
X39810Y40400D01*
X39047Y40986D01*
X38158Y41354D01*
X37205Y41480D01*
D02*
G37*
G36*
X11811Y55860D02*
X10130Y55694D01*
X8514Y55204D01*
X7024Y54408D01*
X5719Y53336D01*
X4648Y52031D01*
X3851Y50541D01*
X3361Y48925D01*
X3196Y47244D01*
X3361Y45563D01*
X3851Y43947D01*
X4648Y42458D01*
X5719Y41152D01*
X7024Y40081D01*
X8514Y39284D01*
X10130Y38794D01*
X11811Y38629D01*
X13492Y38794D01*
X15108Y39284D01*
X16598Y40081D01*
X17903Y41152D01*
X18974Y42458D01*
X19771Y43947D01*
X20261Y45563D01*
X20426Y47244D01*
X20261Y48925D01*
X19771Y50541D01*
X18974Y52031D01*
X17903Y53336D01*
X16598Y54408D01*
X15108Y55204D01*
X13492Y55694D01*
X11811Y55860D01*
D02*
G37*
G36*
X36205Y17110D02*
X33349D01*
X33354Y17078D01*
X33752Y16117D01*
X34386Y15291D01*
X35211Y14658D01*
X36173Y14259D01*
X36205Y14255D01*
Y17110D01*
D02*
G37*
G36*
X41060D02*
X38205D01*
Y14255D01*
X38237Y14259D01*
X39198Y14658D01*
X40024Y15291D01*
X40657Y16117D01*
X41056Y17078D01*
X41060Y17110D01*
D02*
G37*
G36*
X82677Y20426D02*
X80996Y20261D01*
X79380Y19771D01*
X77891Y18974D01*
X76585Y17903D01*
X75514Y16598D01*
X74717Y15108D01*
X74227Y13492D01*
X74062Y11811D01*
X74227Y10130D01*
X74717Y8514D01*
X75514Y7024D01*
X76585Y5719D01*
X77891Y4648D01*
X79380Y3851D01*
X80996Y3361D01*
X82677Y3196D01*
X84358Y3361D01*
X85974Y3851D01*
X87464Y4648D01*
X88769Y5719D01*
X89841Y7024D01*
X90637Y8514D01*
X91127Y10130D01*
X91293Y11811D01*
X91127Y13492D01*
X90637Y15108D01*
X89841Y16598D01*
X88769Y17903D01*
X87464Y18974D01*
X85974Y19771D01*
X84358Y20261D01*
X82677Y20426D01*
D02*
G37*
G36*
X28028Y11854D02*
X23153D01*
X22563Y11736D01*
X22063Y11402D01*
X21728Y10902D01*
X21611Y10311D01*
Y5437D01*
X21728Y4846D01*
X22063Y4346D01*
X22563Y4012D01*
X23153Y3894D01*
X28028D01*
X28618Y4012D01*
X29118Y4346D01*
X29453Y4846D01*
X29570Y5437D01*
Y10311D01*
X29453Y10902D01*
X29118Y11402D01*
X28618Y11736D01*
X28028Y11854D01*
D02*
G37*
G36*
X42913Y30080D02*
X42667Y30031D01*
X40835D01*
Y26662D01*
X41180D01*
Y20276D01*
X41231Y20019D01*
X40753Y19874D01*
X40657Y20104D01*
X40024Y20929D01*
X39198Y21563D01*
X38237Y21961D01*
X38205Y21966D01*
Y19110D01*
X41060D01*
X41059Y19114D01*
X41527Y19290D01*
X41688Y19050D01*
X45625Y15113D01*
X45625Y15113D01*
X45625Y15113D01*
X54089Y6648D01*
X54089D01*
X54089Y6648D01*
X54089D01*
X54089Y6648D01*
Y6648D01*
X54089Y6648D01*
Y6648D01*
X54652Y6273D01*
X55315Y6141D01*
X62950D01*
Y5437D01*
X63067Y4846D01*
X63401Y4346D01*
X63902Y4012D01*
X64492Y3894D01*
X69367D01*
X69957Y4012D01*
X70457Y4346D01*
X70791Y4846D01*
X70909Y5437D01*
Y10311D01*
X70791Y10902D01*
X70457Y11402D01*
X69957Y11736D01*
X69367Y11854D01*
X64492D01*
X63902Y11736D01*
X63401Y11402D01*
X63067Y10902D01*
X62950Y10311D01*
Y9607D01*
X56033D01*
X48076Y17564D01*
X44647Y20994D01*
Y26662D01*
X44991D01*
Y30031D01*
X43160D01*
X42913Y30080D01*
D02*
G37*
G36*
X49787Y24787D02*
X48409D01*
Y23803D01*
X49787D01*
Y24787D01*
D02*
G37*
G36*
X56890Y21794D02*
X55936Y21669D01*
X55048Y21301D01*
X54285Y20715D01*
X53699Y19952D01*
X53331Y19064D01*
X53206Y18110D01*
X53331Y17157D01*
X53699Y16268D01*
X54285Y15505D01*
X55048Y14920D01*
X55936Y14551D01*
X56890Y14426D01*
X57843Y14551D01*
X58732Y14920D01*
X59495Y15505D01*
X60080Y16268D01*
X60448Y17157D01*
X60574Y18110D01*
X60448Y19064D01*
X60080Y19952D01*
X59495Y20715D01*
X58732Y21301D01*
X57843Y21669D01*
X56890Y21794D01*
D02*
G37*
G36*
X36205Y21966D02*
X36173Y21961D01*
X35211Y21563D01*
X34386Y20929D01*
X33752Y20104D01*
X33354Y19142D01*
X33349Y19110D01*
X36205D01*
Y21966D01*
D02*
G37*
G36*
X46484Y44276D02*
X44110D01*
Y41901D01*
X44875Y42218D01*
X45606Y42779D01*
X46167Y43510D01*
X46484Y44276D01*
D02*
G37*
G36*
X50000Y61240D02*
X47850D01*
Y60016D01*
X51955D01*
X51573Y60588D01*
X50851Y61070D01*
X50000Y61240D01*
D02*
G37*
G36*
X37441Y67243D02*
X36606Y67133D01*
X35827Y66811D01*
X35159Y66298D01*
X34646Y65630D01*
X34323Y64851D01*
X34213Y64016D01*
X34297Y63378D01*
X33849Y63157D01*
X33015Y63991D01*
X33020Y64016D01*
X32874Y64750D01*
X32459Y65372D01*
X31836Y65788D01*
X31102Y65934D01*
X24803D01*
X24069Y65788D01*
X23447Y65372D01*
X23031Y64750D01*
X22885Y64016D01*
X23031Y63282D01*
X23447Y62660D01*
X24069Y62244D01*
X24803Y62098D01*
X31102D01*
X31390Y62155D01*
X38955Y54590D01*
X38764Y54128D01*
X35880D01*
Y48628D01*
X40952D01*
X41002Y48480D01*
X41002D01*
X41113Y48155D01*
X40614Y47772D01*
X40053Y47041D01*
X39736Y46276D01*
X46484D01*
X46420Y46432D01*
X46835Y46710D01*
X53790Y39755D01*
X53699Y39637D01*
X53331Y38749D01*
X53206Y37795D01*
X53331Y36842D01*
X53699Y35953D01*
X54285Y35190D01*
X55048Y34605D01*
X55936Y34236D01*
X56890Y34111D01*
X57843Y34236D01*
X58732Y34605D01*
X59495Y35190D01*
X60080Y35953D01*
X60448Y36842D01*
X60574Y37795D01*
X60448Y38749D01*
X60080Y39637D01*
X59495Y40400D01*
X58732Y40986D01*
X57843Y41354D01*
X56890Y41480D01*
X55936Y41354D01*
X55735Y41271D01*
X41813Y55193D01*
X36582Y60424D01*
X36803Y60872D01*
X37441Y60788D01*
X38276Y60898D01*
X39055Y61221D01*
X39723Y61734D01*
X40236Y62402D01*
X40398Y62792D01*
X42256D01*
X42345Y62660D01*
X42967Y62244D01*
X43701Y62098D01*
X50000D01*
X50734Y62244D01*
X51356Y62660D01*
X51772Y63282D01*
X51918Y64016D01*
X51772Y64750D01*
X51356Y65372D01*
X50734Y65788D01*
X50000Y65934D01*
X43701D01*
X42967Y65788D01*
X42345Y65372D01*
X42256Y65239D01*
X40398D01*
X40236Y65630D01*
X39723Y66298D01*
X39055Y66811D01*
X38276Y67133D01*
X37441Y67243D01*
D02*
G37*
G36*
X51955Y58016D02*
X47850D01*
Y56792D01*
X50000D01*
X50851Y56961D01*
X51573Y57443D01*
X51955Y58016D01*
D02*
G37*
G36*
X45850Y61240D02*
X43701D01*
X42850Y61070D01*
X42128Y60588D01*
X41746Y60016D01*
X45850D01*
Y61240D01*
D02*
G37*
G36*
X50000Y80934D02*
X43701D01*
X42967Y80788D01*
X42345Y80372D01*
X41929Y79750D01*
X41783Y79016D01*
X41929Y78282D01*
X42345Y77660D01*
X42967Y77244D01*
X43701Y77098D01*
X50000D01*
X50734Y77244D01*
X51356Y77660D01*
X51772Y78282D01*
X51918Y79016D01*
X51772Y79750D01*
X51356Y80372D01*
X50734Y80788D01*
X50000Y80934D01*
D02*
G37*
G36*
X31102Y85934D02*
X24803D01*
X24069Y85788D01*
X23447Y85372D01*
X23031Y84750D01*
X22885Y84016D01*
X23031Y83282D01*
X23447Y82660D01*
X24069Y82244D01*
X24803Y82098D01*
X31102D01*
X31836Y82244D01*
X32459Y82660D01*
X32874Y83282D01*
X33020Y84016D01*
X32874Y84750D01*
X32459Y85372D01*
X31836Y85788D01*
X31102Y85934D01*
D02*
G37*
G36*
Y70934D02*
X24803D01*
X24069Y70788D01*
X23447Y70372D01*
X23031Y69750D01*
X22885Y69016D01*
X23031Y68282D01*
X23447Y67660D01*
X24069Y67244D01*
X24803Y67098D01*
X31102D01*
X31836Y67244D01*
X32459Y67660D01*
X32874Y68282D01*
X33020Y69016D01*
X32874Y69750D01*
X32459Y70372D01*
X31836Y70788D01*
X31102Y70934D01*
D02*
G37*
G36*
Y80934D02*
X24803D01*
X24069Y80788D01*
X23447Y80372D01*
X23031Y79750D01*
X22885Y79016D01*
X23031Y78282D01*
X23447Y77660D01*
X24069Y77244D01*
X24803Y77098D01*
X31102D01*
X31836Y77244D01*
X32459Y77660D01*
X32874Y78282D01*
X33020Y79016D01*
X32874Y79750D01*
X32459Y80372D01*
X31836Y80788D01*
X31102Y80934D01*
D02*
G37*
G36*
X72856Y54748D02*
X69701D01*
Y51593D01*
X69810Y51607D01*
X70844Y52036D01*
X71732Y52717D01*
X72413Y53605D01*
X72841Y54639D01*
X72856Y54748D01*
D02*
G37*
G36*
X51559Y54949D02*
X50794Y54632D01*
X50063Y54071D01*
X49502Y53340D01*
X49185Y52575D01*
X51559D01*
Y54949D01*
D02*
G37*
G36*
Y50575D02*
X49185D01*
X49502Y49810D01*
X50063Y49079D01*
X50794Y48518D01*
X51559Y48201D01*
Y50575D01*
D02*
G37*
G36*
X55933D02*
X53559D01*
Y48201D01*
X54324Y48518D01*
X55055Y49079D01*
X55616Y49810D01*
X55933Y50575D01*
D02*
G37*
G36*
X69701Y59903D02*
Y56748D01*
X72856D01*
X72841Y56858D01*
X72413Y57891D01*
X71732Y58779D01*
X70844Y59460D01*
X69810Y59889D01*
X69701Y59903D01*
D02*
G37*
G36*
X45850Y58016D02*
X41746D01*
X42128Y57443D01*
X42850Y56961D01*
X43701Y56792D01*
X45850D01*
Y58016D01*
D02*
G37*
G36*
X53559Y54949D02*
Y52575D01*
X55933D01*
X55616Y53340D01*
X55055Y54071D01*
X54324Y54632D01*
X53559Y54949D01*
D02*
G37*
G36*
X67701Y59903D02*
X67591Y59889D01*
X66557Y59460D01*
X65670Y58779D01*
X64988Y57891D01*
X64560Y56858D01*
X64546Y56748D01*
X67701D01*
Y59903D01*
D02*
G37*
%LPD*%
D10*
X61811Y61764D02*
D03*
Y67764D02*
D03*
X56299D02*
D03*
Y61764D02*
D03*
D11*
X32630Y51378D02*
D03*
X38630D02*
D03*
D13*
X27953Y47441D02*
X30906Y44488D01*
X27953Y47441D02*
Y59016D01*
X55315Y7874D02*
X66929D01*
X46850Y16339D02*
X55315Y7874D01*
X42913Y20276D02*
Y28346D01*
Y20276D02*
X46850Y16339D01*
D14*
X38630Y51378D02*
X43110Y46898D01*
Y45276D02*
Y46898D01*
X64528Y71457D02*
X70039Y76968D01*
X34843Y71457D02*
X64528D01*
X32283Y74016D02*
X34843Y71457D01*
X27953Y74016D02*
X32283D01*
X52992Y84016D02*
X60039Y76968D01*
X46850Y84016D02*
X52992D01*
X57992Y89016D02*
X60039Y86968D01*
X46850Y89016D02*
X57992D01*
X65276Y91732D02*
X70039Y86968D01*
X34252Y91732D02*
X65276D01*
X31535Y89016D02*
X34252Y91732D01*
X27953Y89016D02*
X31535D01*
X46850Y69016D02*
X57480D01*
X37441Y64016D02*
X46850D01*
X50787Y30906D02*
X58858D01*
X62992Y35039D01*
Y49016D01*
X58465Y53543D02*
X62992Y49016D01*
X27953Y64016D02*
X31260D01*
X40948Y54328D01*
X56299Y55709D02*
Y61764D01*
Y55709D02*
X58465Y53543D01*
X62205Y67764D02*
Y69134D01*
X64528Y71457D01*
X62205Y54724D02*
Y61764D01*
Y54724D02*
X66339Y50591D01*
Y27756D02*
Y50591D01*
X56890Y37795D02*
Y38386D01*
X40948Y54328D02*
X56890Y38386D01*
X27953Y56055D02*
Y59016D01*
Y56055D02*
X32630Y51378D01*
D15*
X66929Y7874D02*
D03*
X59252Y86968D02*
D03*
D16*
X25591Y7874D02*
D03*
X68701Y65748D02*
D03*
D17*
X69252Y86968D02*
D03*
Y76968D02*
D03*
X59252D02*
D03*
X68701Y55748D02*
D03*
D18*
X56890Y37795D02*
D03*
X37205D02*
D03*
X56890Y18110D02*
D03*
X37205D02*
D03*
D19*
X30906Y44488D02*
D03*
X43110Y45276D02*
D03*
X37441Y64016D02*
D03*
X66339Y27756D02*
D03*
X52559Y51575D02*
D03*
D20*
X82677Y11811D02*
D03*
X11811Y47244D02*
D03*
D21*
X42913Y28346D02*
D03*
X50787Y25787D02*
D03*
Y30906D02*
D03*
D22*
X27953Y59016D02*
D03*
Y64016D02*
D03*
Y69016D02*
D03*
Y74016D02*
D03*
Y79016D02*
D03*
Y84016D02*
D03*
Y89016D02*
D03*
X46850Y59016D02*
D03*
Y64016D02*
D03*
Y69016D02*
D03*
Y74016D02*
D03*
Y79016D02*
D03*
Y84016D02*
D03*
Y89016D02*
D03*
M02*
