# Supplementary material for: Artificial shaking signals in honey bee colonies elicit natural responses
Source: Sci Rep. 2020 Feb 28;10:3746. doi: 10.1038/s41598-020-60421-8 (PMC7048926; doi:10.1038/s41598-020-60421-8)
Supplement: Supplementary file 1 — Supplementary Information 1. [file 41598_2020_60421_MOESM1_ESM.zip › Bee_Shaker_v4_clean/Bee_Shaker_v4.GBO]

%FSLAX25Y25*%
%MOIN*%
G70*
G01*
G75*
G04 Layer_Color=32896*
%ADD10R,0.03500X0.03500*%
%ADD11R,0.03500X0.03500*%
%ADD12R,0.05118X0.03937*%
%ADD13C,0.02000*%
%ADD14C,0.01000*%
G04:AMPARAMS|DCode=15|XSize=65mil|YSize=65mil|CornerRadius=8.13mil|HoleSize=0mil|Usage=FLASHONLY|Rotation=0.000|XOffset=0mil|YOffset=0mil|HoleType=Round|Shape=RoundedRectangle|*
%AMROUNDEDRECTD15*
21,1,0.06500,0.04875,0,0,0.0*
21,1,0.04875,0.06500,0,0,0.0*
1,1,0.01625,0.02438,-0.02438*
1,1,0.01625,-0.02438,-0.02438*
1,1,0.01625,-0.02438,0.02438*
1,1,0.01625,0.02438,0.02438*
%
%ADD15ROUNDEDRECTD15*%
G04:AMPARAMS|DCode=16|XSize=65mil|YSize=65mil|CornerRadius=8.13mil|HoleSize=0mil|Usage=FLASHONLY|Rotation=90.000|XOffset=0mil|YOffset=0mil|HoleType=Round|Shape=RoundedRectangle|*
%AMROUNDEDRECTD16*
21,1,0.06500,0.04875,0,0,90.0*
21,1,0.04875,0.06500,0,0,90.0*
1,1,0.01625,0.02438,0.02438*
1,1,0.01625,0.02438,-0.02438*
1,1,0.01625,-0.02438,-0.02438*
1,1,0.01625,-0.02438,0.02438*
%
%ADD16ROUNDEDRECTD16*%
%ADD17C,0.06500*%
%ADD18C,0.05906*%
%ADD19C,0.05000*%
%ADD20C,0.15748*%
%ADD21R,0.02756X0.01969*%
%ADD22O,0.08661X0.02362*%
%ADD23C,0.01969*%
%ADD24C,0.00700*%
%ADD25R,0.04300X0.04300*%
%ADD26R,0.04300X0.04300*%
%ADD27R,0.05918X0.04737*%
G04:AMPARAMS|DCode=28|XSize=73mil|YSize=73mil|CornerRadius=12.13mil|HoleSize=0mil|Usage=FLASHONLY|Rotation=0.000|XOffset=0mil|YOffset=0mil|HoleType=Round|Shape=RoundedRectangle|*
%AMROUNDEDRECTD28*
21,1,0.07300,0.04875,0,0,0.0*
21,1,0.04875,0.07300,0,0,0.0*
1,1,0.02425,0.02438,-0.02438*
1,1,0.02425,-0.02438,-0.02438*
1,1,0.02425,-0.02438,0.02438*
1,1,0.02425,0.02438,0.02438*
%
%ADD28ROUNDEDRECTD28*%
G04:AMPARAMS|DCode=29|XSize=73mil|YSize=73mil|CornerRadius=12.13mil|HoleSize=0mil|Usage=FLASHONLY|Rotation=90.000|XOffset=0mil|YOffset=0mil|HoleType=Round|Shape=RoundedRectangle|*
%AMROUNDEDRECTD29*
21,1,0.07300,0.04875,0,0,90.0*
21,1,0.04875,0.07300,0,0,90.0*
1,1,0.02425,0.02438,0.02438*
1,1,0.02425,0.02438,-0.02438*
1,1,0.02425,-0.02438,-0.02438*
1,1,0.02425,-0.02438,0.02438*
%
%ADD29ROUNDEDRECTD29*%
%ADD30C,0.07300*%
%ADD31C,0.06706*%
%ADD32C,0.05800*%
%ADD33C,0.16548*%
%ADD34R,0.03556X0.02769*%
%ADD35O,0.09461X0.03162*%
%ADD36C,0.00984*%
%ADD37C,0.00787*%
D14*
X42323Y24016D02*
Y25787D01*
Y24016D02*
X47835D01*
X42323Y30906D02*
Y32677D01*
X47835D01*
D24*
X65011Y58564D02*
Y70964D01*
X58611Y58564D02*
Y70964D01*
Y58564D02*
X65011D01*
X61611Y70964D02*
X65011D01*
X58611D02*
X61611D01*
X29430Y48178D02*
X41830D01*
X29430Y54578D02*
X41830D01*
X29430Y48178D02*
Y54578D01*
X41830Y48178D02*
Y51578D01*
Y54578D01*
X53099Y58564D02*
Y70964D01*
X59499Y58564D02*
Y70964D01*
X53099D02*
X59499D01*
X53099Y58564D02*
X56499D01*
X59499D01*
X45169Y35115D02*
Y37781D01*
X45835Y38447D01*
X47168D01*
X47835Y37781D01*
Y35115D01*
X47168Y34449D01*
X45835D01*
X46502Y35782D02*
X45169Y34449D01*
X45835D02*
X45169Y35115D01*
X43836Y34449D02*
X42503D01*
X43170D01*
Y38447D01*
X43836Y37781D01*
X64567Y57480D02*
X60568D01*
Y55481D01*
X61235Y54814D01*
X62568D01*
X63234Y55481D01*
Y57480D01*
Y56147D02*
X64567Y54814D01*
X61235Y53482D02*
X60568Y52815D01*
Y51482D01*
X61235Y50816D01*
X61901D01*
X62568Y51482D01*
Y52149D01*
Y51482D01*
X63234Y50816D01*
X63901D01*
X64567Y51482D01*
Y52815D01*
X63901Y53482D01*
X37295Y46246D02*
X37961Y46912D01*
X39294D01*
X39961Y46246D01*
Y43580D01*
X39294Y42913D01*
X37961D01*
X37295Y43580D01*
X33296Y42913D02*
X35962D01*
X33296Y45579D01*
Y46246D01*
X33963Y46912D01*
X35296D01*
X35962Y46246D01*
X58071Y57480D02*
X54072D01*
Y55481D01*
X54739Y54814D01*
X56072D01*
X56738Y55481D01*
Y57480D01*
Y56147D02*
X58071Y54814D01*
Y53482D02*
Y52149D01*
Y52815D01*
X54072D01*
X54739Y53482D01*
X29331Y56164D02*
Y52832D01*
X28664Y52165D01*
X27331D01*
X26665Y52832D01*
Y56164D01*
X25332Y52165D02*
X23999D01*
X24666D01*
Y56164D01*
X25332Y55498D01*
D36*
X54479Y23046D02*
G03*
X54479Y23046I-492J0D01*
G01*
X28445Y55669D02*
G03*
X28445Y55669I-492J0D01*
G01*
D37*
X33858Y56890D02*
Y91142D01*
X40945Y56890D02*
Y91142D01*
X33858Y56890D02*
X40945D01*
X33858Y91142D02*
X40945D01*
M02*
