# Supplementary material for: Artificial shaking signals in honey bee colonies elicit natural responses
Source: Sci Rep. 2020 Feb 28;10:3746. doi: 10.1038/s41598-020-60421-8 (PMC7048926; doi:10.1038/s41598-020-60421-8)
Supplement: Supplementary file 1 — Supplementary Information 1. [file 41598_2020_60421_MOESM1_ESM.zip › Bee_Shaker_v4_clean/Bee_Shaker_v4.GTO]

%FSLAX25Y25*%
%MOIN*%
G70*
G01*
G75*
G04 Layer_Color=65535*
%ADD10R,0.03500X0.03500*%
%ADD11R,0.03500X0.03500*%
%ADD12R,0.05118X0.03937*%
%ADD13C,0.02000*%
%ADD14C,0.01000*%
G04:AMPARAMS|DCode=15|XSize=65mil|YSize=65mil|CornerRadius=8.13mil|HoleSize=0mil|Usage=FLASHONLY|Rotation=0.000|XOffset=0mil|YOffset=0mil|HoleType=Round|Shape=RoundedRectangle|*
%AMROUNDEDRECTD15*
21,1,0.06500,0.04875,0,0,0.0*
21,1,0.04875,0.06500,0,0,0.0*
1,1,0.01625,0.02438,-0.02438*
1,1,0.01625,-0.02438,-0.02438*
1,1,0.01625,-0.02438,0.02438*
1,1,0.01625,0.02438,0.02438*
%
%ADD15ROUNDEDRECTD15*%
G04:AMPARAMS|DCode=16|XSize=65mil|YSize=65mil|CornerRadius=8.13mil|HoleSize=0mil|Usage=FLASHONLY|Rotation=90.000|XOffset=0mil|YOffset=0mil|HoleType=Round|Shape=RoundedRectangle|*
%AMROUNDEDRECTD16*
21,1,0.06500,0.04875,0,0,90.0*
21,1,0.04875,0.06500,0,0,90.0*
1,1,0.01625,0.02438,0.02438*
1,1,0.01625,0.02438,-0.02438*
1,1,0.01625,-0.02438,-0.02438*
1,1,0.01625,-0.02438,0.02438*
%
%ADD16ROUNDEDRECTD16*%
%ADD17C,0.06500*%
%ADD18C,0.05906*%
%ADD19C,0.05000*%
%ADD20C,0.15748*%
%ADD21R,0.02756X0.01969*%
%ADD22O,0.08661X0.02362*%
%ADD23C,0.01969*%
%ADD24C,0.00700*%
D14*
X37435Y49531D02*
G03*
X56823Y49457I9612J-21578D01*
G01*
X61929Y12874D02*
X71929D01*
X61929Y2874D02*
Y12874D01*
Y2874D02*
X71929D01*
Y12874D01*
X61929D02*
X71929D01*
X20591Y2874D02*
Y12874D01*
Y2874D02*
X30591D01*
Y12874D01*
X20591D02*
X30591D01*
X20591Y2874D02*
Y12874D01*
X41633Y57480D02*
X45433D01*
X43433Y55480D02*
Y59480D01*
X41271Y67984D02*
Y91584D01*
X33371Y67984D02*
X41271D01*
X33371D02*
Y91584D01*
X41271D01*
X54252Y91969D02*
X64252D01*
X54252Y81968D02*
Y91969D01*
X74252D01*
Y81968D02*
Y91969D01*
X54252Y71969D02*
Y81968D01*
Y71969D02*
X74252D01*
Y81968D01*
X73701Y60748D02*
Y70748D01*
X63701D02*
X73701D01*
Y50748D02*
Y70748D01*
X63701Y50748D02*
Y70748D01*
Y50748D02*
X73701D01*
X37435Y49606D02*
X56823Y49605D01*
D23*
X51378Y86968D02*
G03*
X51378Y86968I-591J0D01*
G01*
X69291Y74213D02*
G03*
X69291Y74213I-591J0D01*
G01*
D24*
X53397Y54627D02*
Y67027D01*
X46997Y54627D02*
Y67027D01*
X53397D01*
X49997Y54627D02*
X53397D01*
X46997D02*
X49997D01*
X41633Y54280D02*
Y57480D01*
Y57280D02*
Y60680D01*
X29233Y54280D02*
Y60680D01*
Y54280D02*
X41633D01*
X29233Y60680D02*
X41633D01*
X73869Y38288D02*
Y50688D01*
X67469Y38288D02*
Y50688D01*
X73869D01*
X70469Y38288D02*
X73869D01*
X67469D02*
X70469D01*
X65354Y13583D02*
Y17581D01*
X66687Y16249D01*
X68020Y17581D01*
Y13583D01*
X72019D02*
X69353D01*
X72019Y16249D01*
Y16915D01*
X71352Y17581D01*
X70020D01*
X69353Y16915D01*
X64477Y50380D02*
X63810Y51046D01*
X62477D01*
X61811Y50380D01*
Y47714D01*
X62477Y47047D01*
X63810D01*
X64477Y47714D01*
X65810Y47047D02*
X67143D01*
X66476D01*
Y51046D01*
X65810Y50380D01*
X22835Y59510D02*
Y55512D01*
X24834D01*
X25501Y56178D01*
Y58844D01*
X24834Y59510D01*
X22835D01*
X26833Y55512D02*
X28166D01*
X27500D01*
Y59510D01*
X26833Y58844D01*
X20472Y13583D02*
Y17581D01*
X21805Y16249D01*
X23138Y17581D01*
Y13583D01*
X24471D02*
X25804D01*
X25138D01*
Y17581D01*
X24471Y16915D01*
X57284Y66339D02*
Y70337D01*
X59283D01*
X59949Y69671D01*
Y68338D01*
X59283Y67672D01*
X57284D01*
X61282Y66339D02*
X62615D01*
X61949D01*
Y70337D01*
X61282Y69671D01*
X46260Y87992D02*
Y91991D01*
X48259D01*
X48926Y91324D01*
Y89991D01*
X48259Y89325D01*
X46260D01*
X52924Y87992D02*
X50259D01*
X52924Y90658D01*
Y91324D01*
X52258Y91991D01*
X50925D01*
X50259Y91324D01*
X54724Y55709D02*
Y59707D01*
X56724D01*
X57390Y59041D01*
Y57708D01*
X56724Y57042D01*
X54724D01*
X56057D02*
X57390Y55709D01*
X61389D02*
X58723D01*
X61389Y58375D01*
Y59041D01*
X60723Y59707D01*
X59390D01*
X58723Y59041D01*
X28453Y81088D02*
X27787Y81755D01*
X26454D01*
X25787Y81088D01*
Y80422D01*
X26454Y79755D01*
X27787D01*
X28453Y79089D01*
Y78422D01*
X27787Y77756D01*
X26454D01*
X25787Y78422D01*
X29786Y77756D02*
X31119D01*
X30453D01*
Y81755D01*
X29786Y81088D01*
X25107Y49002D02*
X24440Y49668D01*
X23107D01*
X22441Y49002D01*
Y48335D01*
X23107Y47669D01*
X24440D01*
X25107Y47002D01*
Y46336D01*
X24440Y45669D01*
X23107D01*
X22441Y46336D01*
X29105Y45669D02*
X26440D01*
X29105Y48335D01*
Y49002D01*
X28439Y49668D01*
X27106D01*
X26440Y49002D01*
M02*
