# Supplementary material for: Artificial shaking signals in honey bee colonies elicit natural responses
Source: Sci Rep. 2020 Feb 28;10:3746. doi: 10.1038/s41598-020-60421-8 (PMC7048926; doi:10.1038/s41598-020-60421-8)
Supplement: Supplementary file 1 — Supplementary Information 1. [file 41598_2020_60421_MOESM1_ESM.zip › Bee_Shaker_v4_clean/Bee_Shaker_v4.GTS]

%FSLAX25Y25*%
%MOIN*%
G70*
G01*
G75*
G04 Layer_Color=8388736*
%ADD10R,0.03500X0.03500*%
%ADD11R,0.03500X0.03500*%
%ADD12R,0.05118X0.03937*%
%ADD13C,0.02000*%
%ADD14C,0.01000*%
G04:AMPARAMS|DCode=15|XSize=65mil|YSize=65mil|CornerRadius=8.13mil|HoleSize=0mil|Usage=FLASHONLY|Rotation=0.000|XOffset=0mil|YOffset=0mil|HoleType=Round|Shape=RoundedRectangle|*
%AMROUNDEDRECTD15*
21,1,0.06500,0.04875,0,0,0.0*
21,1,0.04875,0.06500,0,0,0.0*
1,1,0.01625,0.02438,-0.02438*
1,1,0.01625,-0.02438,-0.02438*
1,1,0.01625,-0.02438,0.02438*
1,1,0.01625,0.02438,0.02438*
%
%ADD15ROUNDEDRECTD15*%
G04:AMPARAMS|DCode=16|XSize=65mil|YSize=65mil|CornerRadius=8.13mil|HoleSize=0mil|Usage=FLASHONLY|Rotation=90.000|XOffset=0mil|YOffset=0mil|HoleType=Round|Shape=RoundedRectangle|*
%AMROUNDEDRECTD16*
21,1,0.06500,0.04875,0,0,90.0*
21,1,0.04875,0.06500,0,0,90.0*
1,1,0.01625,0.02438,0.02438*
1,1,0.01625,0.02438,-0.02438*
1,1,0.01625,-0.02438,-0.02438*
1,1,0.01625,-0.02438,0.02438*
%
%ADD16ROUNDEDRECTD16*%
%ADD17C,0.06500*%
%ADD18C,0.05906*%
%ADD19C,0.05000*%
%ADD20C,0.15748*%
%ADD21R,0.02756X0.01969*%
%ADD22O,0.08661X0.02362*%
%ADD23C,0.01969*%
%ADD24C,0.00700*%
%ADD25R,0.04300X0.04300*%
%ADD26R,0.04300X0.04300*%
%ADD27R,0.05918X0.04737*%
G04:AMPARAMS|DCode=28|XSize=73mil|YSize=73mil|CornerRadius=12.13mil|HoleSize=0mil|Usage=FLASHONLY|Rotation=0.000|XOffset=0mil|YOffset=0mil|HoleType=Round|Shape=RoundedRectangle|*
%AMROUNDEDRECTD28*
21,1,0.07300,0.04875,0,0,0.0*
21,1,0.04875,0.07300,0,0,0.0*
1,1,0.02425,0.02438,-0.02438*
1,1,0.02425,-0.02438,-0.02438*
1,1,0.02425,-0.02438,0.02438*
1,1,0.02425,0.02438,0.02438*
%
%ADD28ROUNDEDRECTD28*%
G04:AMPARAMS|DCode=29|XSize=73mil|YSize=73mil|CornerRadius=12.13mil|HoleSize=0mil|Usage=FLASHONLY|Rotation=90.000|XOffset=0mil|YOffset=0mil|HoleType=Round|Shape=RoundedRectangle|*
%AMROUNDEDRECTD29*
21,1,0.07300,0.04875,0,0,90.0*
21,1,0.04875,0.07300,0,0,90.0*
1,1,0.02425,0.02438,0.02438*
1,1,0.02425,0.02438,-0.02438*
1,1,0.02425,-0.02438,-0.02438*
1,1,0.02425,-0.02438,0.02438*
%
%ADD29ROUNDEDRECTD29*%
%ADD30C,0.07300*%
%ADD31C,0.06706*%
%ADD32C,0.05800*%
%ADD33C,0.16548*%
D25*
X50197Y63827D02*
D03*
Y57827D02*
D03*
X70669Y47488D02*
D03*
Y41488D02*
D03*
D26*
X38433Y57480D02*
D03*
X32433D02*
D03*
D27*
X29671Y86683D02*
D03*
Y72883D02*
D03*
X44971Y79783D02*
D03*
D28*
X66929Y7874D02*
D03*
X59252Y86968D02*
D03*
D29*
X25591Y7874D02*
D03*
X68701Y65748D02*
D03*
D30*
X69252Y86968D02*
D03*
Y76968D02*
D03*
X59252D02*
D03*
X68701Y55748D02*
D03*
D31*
X56890Y37795D02*
D03*
X37205D02*
D03*
X56890Y18110D02*
D03*
X37205D02*
D03*
D32*
X30906Y44488D02*
D03*
X43110Y45276D02*
D03*
X37441Y64016D02*
D03*
X66339Y27756D02*
D03*
X52559Y51575D02*
D03*
D33*
X82677Y11811D02*
D03*
X11811Y47244D02*
D03*
M02*
