# Supplementary material for: Artificial shaking signals in honey bee colonies elicit natural responses
Source: Sci Rep. 2020 Feb 28;10:3746. doi: 10.1038/s41598-020-60421-8 (PMC7048926; doi:10.1038/s41598-020-60421-8)
Supplement: Supplementary file 1 — Supplementary Information 1. [file 41598_2020_60421_MOESM1_ESM.zip › Bee_Shaker_v4_clean/Bee_Shaker_v4.TXT]

M48
;Layer_Color=9474304
;FILE_FORMAT=2:5
INCH,TZ
;TYPE=PLATED
T1F00S00C0.02800
T2F00S00C0.03937
T3F00S00C0.04331
T4F00S00C0.12205
%
T01
X66339Y27756
X52559Y51575
X43110Y45276
X30906Y44488
X37441Y64016
T02
X25591Y7874
X66929
X68701Y55748
Y65748
X69252Y76968
Y86968
X59252
Y76968
T03
X37205Y18110
X56890
Y37795
X37205
T04
X82677Y11811
X11811Y47244
M30
